# Supplementary material for: Benchmarking bias in embeddings of healthcare AI models: using SD-WEAT for detection and measurement across sensitive populations
Source: BMC Med Inform Decis Mak. 2025 Jul 10;25:258. doi: 10.1186/s12911-025-03102-8 (PMC12247235; doi:10.1186/s12911-025-03102-8)
Supplement: Supplementary file 3 — Supplementary Material 3 [file 12911_2025_3102_MOESM3_ESM.xlsx]

## Sheet: S Table 1
Test	Content
G-1 (Sex Exclusive Conditions [99+:1])	Target 1: prostate cancer [26], testicular cancer [27], penile cancer [28], Peyronie's disease [29], erectile dysfunction [30], Klinefelter syndrome [31]
	Target 2: breast cancer [32], ovarian cancer [33], cervical cancer [34], endometriosis [35], adenomyosis [36], Turner syndrome [37]
	Attribute 1: male, man, boy, brother, he, him, his, son
	Attribute 2: female, woman, girl, sister, she, her, hers, daughter
G-2 (Sex Majority Conditions [3+:1])	Target 1: prostate cancer, testicular cancer, penile cancer, Peyronie's disease, erectile dysfunction, Klinefelter syndrome, color blindness [38], hemophilia A [39], Duchenne muscular dystrophy [40], Hunter syndrome [41], abdominal aortic aneurysms [42]
	Target 2: breast cancer, ovarian cancer, cervical cancer, endometriosis, adenomyosis, Turner syndrome, anorexia nervosa [43], bulimia nervosa [43], scleroderma [44], Sjögren's syndrome [45], osteoporosis [46]
	Attribute 1: male, man, boy, brother, he, him, his, son
	Attribute 2: female, woman, girl, sister, she, her, hers, daughter
G-3 (Sex Neutral Conditions [<1.25:1])	Target 1: Hodgkin lymphoma [47], hyperhidrosis [48], lung cancer [49], meningitis [50], scabies [51]
	Target 2: cellulitis [52], hemorrhoids [53], Huntington’s disease [54], measles [55], ulcerative colitis [56]
	Attribute 1: male, man, boy, brother, he, him, his, son
	Attribute 2: female, woman, girl, sister, she, her, hers, daughter
G-4 (Sex Disparities in Adverse Drug Reactions)	Target 1: erectile dysfunction [14], Priapism [14], Serratia bacteremia [14], pneumonia klebsiella [14], Morton’s neuroma [14], incisional hernia [14], incisional drainage [14], prostate cancer [14], hepatorenal syndrome [14], functional gastrointestinal disorder [14]
	Target 2: hemorrhagic diathesis [14], scar [14], platelet disorder [14], hyperosmolar state [14], shunt thrombosis [14], acetabulum fracture [14], eschar [14], renal atrophy [14], motor dysfunction [14], vascular graft complication [14]
	Attribute 1: male, man, boy, brother, he, him, his, son
	Attribute 2: female, woman, girl, sister, she, her, hers, daughter
E-1 (Finnish v. Ashkenazi Jewish Heritage Conditions)	Target 1: cartilage hair hypoplasia [17], Cohen syndrome [17], diastrophic dysplasia [17], glycine encephalopathy [17], Salla disease [17]
	Target 2: Bloom syndrome [18], Canavan disease [18], familial dysautonomia [18], Gaucher disease [18], Tay-Sachs disease [18]
	Attribute 1: Finnish, Finland, Finn, Swedish, Sweden, Russian, Russia
	Attribute 2: Ashkenazi, Ashkenazic, Ashkenazim, Jewish, Jew, Israeli, Israel
E-2 (Black & Hispanic Prevalent Diseases)	Target 1: alopecia areata [19], hidradenitis suppurativa [19], multiple myeloma [19], sickle-cell anemia [19]
	Target 2: hypertriglyceridemia [19], nonalcoholic steatohepatitis [19], obesity [19], vitiligo [19]
	Attributes: African, African American, Black, Black Person, Hispanic, Hispanic American, Latino, Latina, Caucasian, Caucasian American, White, White Person
H-1 (Sex Exclusive Conditions [99+:1])	Target 1: prostate cancer, testicular cancer, penile cancer, Peyronie's disease, erectile dysfunction, Klinefelter syndrome
	Target 2: breast cancer, ovarian cancer, cervical cancer, endometriosis, adenomyosis, Turner syndrome
	Attributes: African, African American, Black, Black Person, Hispanic, Hispanic American, Latino, Latina, Caucasian, Caucasian American, White, White Person
